# Supplementary material for: Hypoxia-Driven Changes in a Human Intestinal Organoid Model and the Protective Effects of Hydrolyzed Whey
Source: Nutrients. 2023 Jan 12;15(2):393. doi: 10.3390/nu15020393 (PMC9863820; doi:10.3390/nu15020393)
Supplement: Supplementary file 1 [file nutrients-15-00393-s001.zip]

Archive with 1 entries (1 files):
- nutrients-2128194-supplementary.pdf
